# Supplementary material for: Changes in the Microbiome in Yak Mastitis: Insights Based on Full-Length 16S rRNA Sequencing
Source: Vet Sci. 2024 Jul 25;11(8):335. doi: 10.3390/vetsci11080335 (PMC11359330; doi:10.3390/vetsci11080335)
Supplement: Supplementary file 1 [file vetsci-11-00335-s001.zip › Table S1.xlsx]

## Sheet: Table S1
Table S1. Summary of the full-length 16S rRNA sequencing data of milk samples in yak
Treat	Sample ID	Raw CCS	Clean CCS	Effective CCS	AvgLen(bp)	Effective(%)	ACE	Chao1	Simpson	Shannon	Coverage
H	H1	12945	12945	12886	1465	99.54	40.6121	29	0.6167	1.8955	0.9994
	H2	13535	13535	13512	1463	99.83	54.3576	27.5	0.4461	1.3173	0.9994
	H3	12174	12173	12126	1467	99.61	42.7222	34.25	0.6874	1.954	0.9991
	H4	13166	13165	13115	1466	99.61	23.4618	21	0.6408	1.9496	0.9996
	H5	13443	13443	13359	1465	99.38	21.7116	20	0.595	1.779	0.9997
SM	SM1	11927	11927	11914	1464	99.89	38.5408	35	0.25725	1.5911	0.9992
	SM2	12282	12282	12276	1460	99.95	14.1201	12.75	0.263	0.1191	0.9997
	SM3	14233	14233	14229	1460	99.97	12.075	10	0.139	0.0722	0.9997
	SM4	11720	11720	11689	1459	99.74	37.1456	32.5	0.3586	1.6193	0.9994
	SM5	13274	13274	13248	1457	99.8	33.9123	35	0.3412	1.0454	0.9993
CM	CM1	14054	14054	13957	1460	99.31	38.28	38.28	0.1958	0.7867	0.9995
	CM2	13059	13059	13053	1460	99.95	27.9689	27.9689	0.117	0.4686	0.9995
	CM3	12815	12815	12813	1459	99.98	15.6431	15.6431	0.101	0.0562	0.9997
	CM4	12534	12534	12532	1458	99.98	47.4215	47.4215	0.25924	1.8928	0.9995
	CM5	12484	12484	12482	1460	99.98	17.8945	17.8945	0.177	0.0975	0.9997
