# Supplementary material for: Changes in the Microbiome in Yak Mastitis: Insights Based on Full-Length 16S rRNA Sequencing
Source: Vet Sci. 2024 Jul 25;11(8):335. doi: 10.3390/vetsci11080335 (PMC11359330; doi:10.3390/vetsci11080335)
Supplement: Supplementary file 1 [file vetsci-11-00335-s001.zip › Table S2.xlsx]

## Sheet: phylum.bar
Table S2. The percentage of taxa with top10 relative abundance and corresponding read at various taxonomic levels.
Phylum	H	SM	CM
Proteobacteria	0.601708	0.893177	0.953562
Firmicutes	0.39705	0.104908	0.0292073
Bacteroidota	5.17554e-05	0.00138014	0.016855
Actinobacteriota	0.000569309	8.62589e-05	0.000155266
Acidobacteriota	0	0	8.62589e-05
Verrucomicrobiota	1.72518e-05	3.45036e-05	1.72518e-05
Planctomycetota	0	0	1.72518e-05
Unassigned	0.000603813	0.000414043	0
Genus	H	SM	CM
Pseudomonas	0.569292	0.490348	0.771845
Enhydrobacter	0.000948848	0.27941	0.0549642
Psychrobacter	0.00522729	0.121487	0.119538
Leuconostoc	0.161425	0.0382127	0.00978176
Brochothrix	0.0642974	0.0603295	0.0111964
Lactococcus	0.130268	6.90072e-05	0.00113862
Carnobacterium	0.0356422	0.000414043	0.000310532
Rahnella1	0.0257742	0	1.72518e-05
Chryseobacterium	1.72518e-05	0.00125938	0.0154058
Weissella	0.00310532	0.00225998	0.0023635
Others	0.0033986	0.0057966	0.0134391
Unassigned	0.000603813	0.000414043	0
Species	H	SM	CM
Pseudomonas_fluorescens	0.569292	0.490348	0.771845
Moraxella_osloensis	0.000948848	0.27941	0.0549642
Psychrobacter_cibarius	0.00521004	0.121246	0.119382
Leuconostoc_mesenteroides	0.161425	0.0382127	0.00978176
Brochothrix_thermosphacta	0.0642974	0.0603295	0.0111964
Lactococcus_piscium	0.123281	6.90072e-05	8.62589e-05
Carnobacterium_maltaromaticum	0.0356249	5.17554e-05	0.000120763
Rahnella_aquatilis	0.0257742	0	1.72518e-05
Candidatus_Amoebinatus_massiliensis	1.72518e-05	0.00125938	0.0154058
Lactococcus_raffinolactis	0.00688697	0	0.00105236
Others	0.00653843	0.0086604	0.0161477
Unassigned	0.000603813	0.000414043	0
